# Supplementary material for: Preparation of pH-Responsive Films from Polyvinyl Alcohol/Agar Containing Cochineal for Monitoring the Freshness of Pork
Source: Foods. 2023 Jun 8;12(12):2316. doi: 10.3390/foods12122316 (PMC10297249; doi:10.3390/foods12122316)
Supplement: Supplementary file 1 [file foods-12-02316-s001.zip]

Archive with 1 entries (1 files):
- foods-2410632-supplementary.pdf
